# Supplementary material for: Saussurea involucrata SiLEA5 Enhances Tolerance to Drought Stress in Solanum lycopersicum
Source: Foods. 2024 Nov 15;13(22):3641. doi: 10.3390/foods13223641 (PMC11594126; doi:10.3390/foods13223641)
Supplement: Supplementary file 1 [file foods-13-03641-s001.zip]

Archive with 1 entries (1 files):
- foods-3289769-supplementary.pdf
